# Supplementary material for: Use of multifocal electroretinograms to determine stage of glaucoma
Source: PLoS One. 2023 Jan 12;18(1):e0278234. doi: 10.1371/journal.pone.0278234 (PMC9836278; doi:10.1371/journal.pone.0278234)
Supplement: S1 Data — (XLSX) [file pone.0278234.s001.xlsx]

## Sheet: Sheet1
	Eye	Age	Sex	2nd nasal P1latency	2nd nasal P1amplitude	2nd nasal P2 latency	2nd nasal P2amplitude	2nd tetemporal P1 latency	2nd temporal P1amplitude	2nd temporal P2 latency	2nd temporal P2 amplitude	2nd N/T ratio P1	slope of the line
1	R	45	F	35.8333	-0.0318729	48.3333	0.709029	33.3333	1.98632	47.5	0.132951	-0.0160462	-0.0254525
2	R	51	F	35	1.03015	44.1667	0.873349	31.6667	2.46428	40	2.37664	0.418033	-0.0171057
3	R	56	M	35	-0.0936235	45	1.71713	35.8333	3.35333	43.3333	0.62269	-0.0279195	0.181075
4	R	70	F	36.6667	2.37579	44.1667	1.98869	36.6667	5.09242	43.3333	1.34757	0.466535	-0.0516134
5	L	61	M	35	0.958636	45.8333	1.27789	35	3.6667	45	-0.665118	0.261444	0.0373358
6	L	67	F	28.3333	0.811322	42.5	2.22031	40	3.47596	46.6667	0.215507	0.23341	0.099458
7	R	59	M	29.1667	1.50604	37.5	1.51016	31.6667	2.82907	39.1667	1.11475	0.532346	0.000494197
8	L	76	M	38.3333	0.27998	53.3333	0.285335	35	1.27353		1.35857	0.219845	0.0039427
9	R	50	F	33.3333	0.816227	43.3333	2.3436	38.3333	1.63505	45	0.0752099	0.499206	0.152737
10	R	64	M	32.5	0.444283	43.3333	4.35637	30.8333	4.01453	41.6667	4.24427	0.104678	0.361116
11	R	47	F	35.8333	1.8506	49.1667	1.12047	36.6667	4.42246	44.1667	2.56362	0.418456	-0.0194223
12	L	57	M	30	0.735497	44.1667	-0.0594801	33.3333	1.42568	43.3333	0.461761	0.515891	-0.0561161
13	R	71	M	35.8333	1.10021	50	0.372704	38.3333	1.44798	46.6667	0.233021	0.759824	-0.0513533
14	Ｒ	44	M	33.3333	1.93291	44.1667	0.725046	37.5	2.95366	42.5	0.768329	0.65441	-0.114109
15	R	44	M	30	1.2832	42.5	-0.15905	36.6667	1.26861	50	0.0266703	1.0115	-0.11538
16	R	44	F	30	1.783	44.1667	0.212902	35.8333	3.59317	41.6667	0.221687	0.496218	-0.11083
17	R	58	M	23.3333	0.625295	41.6667	2.29883	34.1667	3.05491	46.6667	0.149064	0.204685	0.0912836
18	L	67	F	30	1.77209	42.5	0.0395891	31.6667	0.950656	41.6667	0.518953	1.86407	-0.1386
19	R	72	F	28.3333	0.670055	42.5	3.0827	34.1667	5.05165	42.5	0.208161	0.132641	0.170305
20	R	74	M	31.6667	1.32994	45	2.0755	36.6667	5.45556	48.3333	-1.33258	0.243777	0.055917
21	R	60	F	29.1667	0.34537	40.8333	-0.231	32.5	1.80632	40.8333	1.27929	0.191201	-0.0520024
22	R	58	F	34.1667	2.23218	46.6667	-0.182027	35	5.21935	45	2.35548	0.427673	-0.193136
23	R	57	F	30	-1.17126	46.6667	0.726338	30	0.534567	41.6667	2.35362	-0.497643	0.113856
24	R	68	F	37.5	2.12606	45.8333	0.163322	33.3333	2.99447	50	-1.13522	0.709994	-0.235528
25	R	72	F	26.6667	0.97639	47.5	1.32993	22.5	2.09547	42.5	0.909603	1.14495	0.0169699
26	R	45	F	35	2.34589	46.6667	2.49959	32.5	2.88278	40.8333	0.414526	0.813758	0.0131745
27	L	56	F	32.5	1.04894	44.1667	-0.573138	38.3333	4.2931	51.6667	-0.345318	0.244332	-0.0556278
28	R	62	M	34.1667	-0.431358	48.3333	1.3817	36.6667	3.57458	44.1667	0.844897	-0.120674	0.12798
29	R	59	F	31.6667	2.81544	45	-1.97845	30.8333	2.4292	41.6667	0.227831	1.159	-0.103919
30	R	46	M	28.3333	0.556063	45	1.06192	34.1667	3.56047	42.5	0.503412	0.156177	0.0303517
31	L	75	M	34.1667	0.462256	48.3333	1.38742	30	0.388244	39.1667	1.65236	0.279755	0.065306
32	R	52	M	25.8333	3.27877	45.8333	0.0364001	24.1667	1.64254	41.6667	1.5747	2.08215	-0.162118
33	R	58	F	34.1667	0.400224	45	0.700554	33.3333	1.91536	42.5	-0.575291	0.208955	0.0277228
34	L	51	M	32.5	0.65796	46.6667	0.0829932	32.5	1.59194	40.8333	2.67781	0.245708	-0.0405859
35	R	47	F	31.6667	1.11365	45	2.27328	32.5	1.62546	43.3333	3.76456	0.295825	0.0869718
36	R	77	F	26.6667	1.98018	41.6667	0.513161	27.5	1.85355	38.3333	0.232622	1.06832	-0.0989603
37	R	52	F	34.1667	1.38799	42.5	0.687218	34.1667	2.51983	40.8333	-0.36367	0.550828	-0.0854455
38	R	52	M	43.3333	0.949754	52.5	0.237083	42.5	2.76072	48.3333	0.917559	0.344024	-0.077746
39	R	82	M	30	1.77263	48.3333	0.0353655	37.5	1.2592	50	-0.0520105	1.40774	-0.0947598
40	L	67	F	30	0.675928	41.6667	1.17086	32.5	0.951271	40	1.57716	0.428574	0.0424229
41	L	63	M	35	2.53663	45.8333	-1.25244	32.5	1.86697	45	1.20956	1.35869	-0.327341
42	L	66	M	36.6667	2.28145	50	-0.594418	34.1667	1.97557	45.8333	-0.375924	1.15483	-0.225967
43	R	46	F	31.6667	1.51306	45.8333	1.32997	35	3.72727	44.1667	1.23305	0.405942	-0.0129237
44	L	58	F	35.8333	0.505757	45.8333	0.263424	33.3333	0.959448	40	1.91138	0.264603	-0.0242333
45	R	63	F	31.6667	3.31613	42.5	0.229002	36.6667	2.84036	41.6667	0.146066	1.1675	-0.30556
46	R	50	F	32.5	0.699791	40.8333	0.929452	35.8333	3.62178	43.3333	0.803991	0.193218	0.0275593
47	L	46	F	39.1667	0.729222	47.5	1.39919	25.8333	0.851342	44.1667	3.70083	0.856557	0.0946366
48	R	46	M	34.1667	1.94474	46.6667	0.0577842	33.3333	3.81475	45	-0.909149	0.509795	-0.150956
49	R	61	M	34.1667	1.90907	44.1667	1.79537	36.6667	3.00468	45	2.17572	0.635365	-0.0113696
50	R	71	F	34.1667	1.0436	43.3333	2.21899	36.6667	3.51251	45	0.895047	0.297109	0.128225
51	R	78	M	37.5	2.1793	42.5	1.41609	35	4.18351	43.3333	0.0504235	0.520926	-0.152643
52	R	47	M	36.6667	1.87752	43.3333	0.437822	35	2.77861	42.5	0.917278	0.675704	-0.215954
53	R	67	M	33.3333	0.837462	45.8333	1.41616	36.6667	4.63557	44.1667	1.38287	0.18066	0.0462959
54	L	67	F	30.8333	1.8579	46.6667	0.298667	34.1667	4.34481	45.8333	-0.414105	0.427613	-0.0984777
55	R	57	F	28.3333	1.77487	43.3333	0.375795	33.3333	4.8309	43.3333	0.743201	0.3674	-0.0932718
56	R	78	F	32.5	-0.873428	41.6667	4.8646	35	6.15817	46.6667	3.58631	-0.152339	0.580273
57	R	73	F	30.8333	1.78373	45	1.50892	36.6667	2.44582	42.5	0.804423	0.729297	-0.0193982
58	L	77	F	34.1667	1.59656	42.5	0.446577	34.1667	2.93704	43.3333	1.11737	0.543594	-0.137998
59	R	60	M	32.5	1.54891	44.1667	1.36639	32.5	3.02109	40	2.19256	0.512701	0.0553499
60	L	64	F	31.6667	0.00305781	44.1667	2.36633	33.3333	1.5658	44.1667	5.00318	0.00195288	0.189062
61	R	77	M	32.5	-0.0243595	43.3333	1.14907	33.3333	3.22891	43.3333	-0.420383	-0.00754419	0.101308
62	R	64	F	28.3333	0.83404	45.8333	2.7389	30	1.05458	39.1667	1.87523	0.491829	0.0947797
