# Supplementary material for: Use of multifocal electroretinograms to determine stage of glaucoma
Source: PLoS One. 2023 Jan 12;18(1):e0278234. doi: 10.1371/journal.pone.0278234 (PMC9836278; doi:10.1371/journal.pone.0278234)
Supplement: S2 Data — (XLSX) [file pone.0278234.s002.xlsx]

## Sheet: Sheet1
	Eye	Age	Stage	24-2 MD	Sex	IOP	Anti-Glaucoma Eye Drop		Refractive error	2nd nasal P1 latency	2nd nasal P1 amplitude	2nd nasal P2 latency	2nd nasal P2 amplitude	2nd temporal P1 latency	2nd temporal P1 amplitude	2nd temporal P2 latency	2nd temporal P2 amplitude	2nd N/T ratio P1	slope of the line	cpRNFL THICKNESS	GCL + IPL THICKNESS AVERAGE	RNFL THICKNESS AVERAGE	OUTER RETINA THICKNESS AVERAGE
1	L	47	ＰＰＧ	10-2 only	F	18	none		-1.25	32.5	2.02961	45.8333	-0.00889617	27.5	3.1385	45.8333	-0.0345868	0.646683	-0.152888	83	65	26	129
2	L	56	ＰＰＧ	0.96	M	13	none		-4	28.3333	0.749076	45.8333	2.15885	35	3.59351	45.8333	-1.20434	0.208452	0.0912548	84	68	30	122
3	L	54	ＰＰＧ	0.18	M	18	none		0.375	24.1667	1.19796	44.1667	1.31688	35	2.31823	43.3333	0.382	0.516758	0.0059458	95	86	33	146
4	R	61	ＰＰＧ	-0.55	M	15	none		-1.375	32.5	0.123496	45	0.279169	40	3.84795	45.8333	0.423037	0.032094	0.0124538	84	76	34	141
5	L	61	ＰＰＧ	10-2 only	M	12	Latanoprost		-0.75	35.8333	0.198154	50	0.171247	35.8333	2.60708	42.5	0.062502	0.0760062	-0.00150327	73	74	29	125
6	L	62	ＰＰＧ	0	M	15	Tafluprost		-4.375	30.8333	0.485935	41.6667	0.617359	31.6667	1.72842	43.3333	1.83248	0.281144	0.0121315	85	68	30	130
7	R	67	ＰＰＧ	1.68	F	12	none		-0.125	30	0.404307	42.5	-0.487048	32.5	2.27746	40	0.496287	0.177525	0.0182616	75	68	32	126
8	L	76	ＰＰＧ	-3.49	M	17	Latanoprost		1.125	34.1667	1.73913	40.8333	2.30518	35.8333	1.73847	47.5	-0.109569	1.00038	0.0849081	69	59	26	140
9	L	60	ＰＰＧ	-1.24	F	21	none		-0.875	30	1.53486	42.5	1.12046	32.5	3.73555	40	0.730412	0.410881	-0.0331524	46	51	28	159
10	R	44	ＰＰＧ	10-2 only	F	13	Omidenepag Isopropyl		-1.5	34.1667	3.24341	45.8333	2.34195	32.5	4.05253	41.6667	1.07476	0.800342	-0.077268	79	72	29	104
11	R	43	ＰＰＧ	0.04	M	16	none		-2.125	32.5	2.60199	44.1667	3.22126	39.1667	3.97328	45.8333	0.785658	0.654873	0.0530799	100	86	35	117
12	L	43	ＰＰＧ	-0.79	M	16	none		-2.125	33.3333	1.96417	44.1667	3.09376	35	4.59444	44.1667	0.698603	0.427511	0.104269	80	71	27	117
13	L	46	ＰＰＧ	1.14	M	16	none		-4.495	31.6667	0.629196	44.1667	0.569521	40	1.30928	45	-0.881642	0.480566	-0.004774	92	79	33	137
14	L	83	ＰＰＧ	-0.09	M	12	none		2.125	33.3333	1.81469	57.5	1.05979	33.3333	2.68201	46.6667	0.0164312	0.676615	0.085408	73	66	26	124
15	L	52	ＰＰＧ	-0.63	M	17	none		-3.125	26.6667	0.385255	47.5	3.51358	40	4.88657	45.8333	0.90138	0.0788395	0.15016	80	75	33	139
16	R	66	ＰＰＧ	-2.82	M	15	none		0.375	34.1667	2.90576	45	-0.806463	38.3333	2.26869	42.5	0.986334	1.28081	-0.342667	79	78	35	134
17	R	63	ＰＰＧ	-1.8	M	18	Latanoprost	Dorzolamide Hydrochloride Timolol Maleate	-0.125	36.6667	2.49185	50	-0.181824	37.5	2.5952	49.1667	0.181965	0.960178	-0.200526	87	72	32	127
18	L	53	ＰＰＧ	1.38	M	20	none		-4.875	30.8333	2.27501	47.5	0.528487	37.5	1.78036	45.8333	0.28369	1.27783	-0.0956635	82	74	30	134
19	L	67	ＰＰＧ	-2.25	M	22	Dorzolamide Hydrochloride Timolol Maleate	Brimonidine Tartrate	1	39.1667	1.39923	46.6667	0.888195	35	2.41831	48.3333	-0.74864	0.578597	-0.0681378	74	69	27	135
20	L	60	ＰＰＧ	-1.89	M	14	none		-0.75	37.5	1.54597	45.8333	1.77271	35.8333	4.92034	43.3333	0.996154	0.3142	0.0326441	85	80	36	125
21	R	50	early stage glaucoma	-3.09	F	14	Carteolol Hydrochloride Latanoprost		-4.625	35	1.75011	47.5	0.81486	36.6667	1.50726	47.5	1.54455	1.16112	-0.0748198	53	66	24	146
22	L	51	early stage glaucoma	-1.16	F	13	Latanoprost		-4.5	31.6667	-0.135949	43.3333	0.991836	30.8333	1.35005	38.3333	0.229423	-0.100699	0.0966672	86	71	36	125
23	L	69	early stage glaucoma	-4.14	F	14	Omidenepag Isopropyl		-3.125	33.3333	0.765285	43.3333	0.845367	33.3333	3.00952	41.6667	0.451221	0.254288	-0.00349025	79	86	31	130
24	R	70	early stage glaucoma	-0.84	F	15	Latanoprost		0	34.1667	0.882388	45	1.33524	34.1667	2.96123	49.1667	0.995879	0.297981	0.0418021	74	66	30	122
25	L	70	early stage glaucoma	0.18	F	15	Latanoprost		0.75	30.8333	2.14024	45	1.1445	33.3333	2.50133	40.8333	0.513569	0.855641	-0.0702877	73	68	26	124
26	R	73	early stage glaucoma	-2.52	F	17	Tafluprost		-0.375	33.3333	1.01878	45	1.27422	33.3333	2.06722	43.3333	-0.0786726	0.492824	0.025978	74	106	28	141
27	L	73	early stage glaucoma	-1.65	F	17	Tafluprost		-0.75	30	0.102877	45	2.07003	33.3333	1.15555	45	0.809029	0.0890288	0.131144	73	73	32	130
28	R	74	early stage glaucoma	-0.29	F	17	Travoprost		-2.375	34.1667	1.52359	46.6667	0.0855966	37.5	2.95422	47.5	0.138418	0.515735	-0.11504	85	70	34	122
29	L	74	early stage glaucoma	-3.48	F	17	Travoprost		-2.25	30	2.19137	40.8333	0.834515	37.5	2.24746	49.1667	0.722053	0.975045	-0.118342	71	71	32	123
30	L	70	early stage glaucoma	-1.54	F	13	Tafluprost Timolol Maleate		0.875	33.3333	0.506756	44.1667	1.5667	34.1667	2.1051	44.1667	2.54813	0.240728	0.0978405	82	71	28	129
31	R	58	early stage glaucoma	-2.26	F	15	Latanoprost		-5.25	34.1667	1.01362	43.3333	1.16891	37.5	1.85601	45.8333	2.13176	0.546126	0.0169413	69	69	27	133
32	R	54	early stage glaucoma	-1.83	M	15	Latanoprost		-0.375	33.3333	2.73977	43.3333	-0.568873	31.6667	3.86816	43.3333	0.855245	0.708289	-0.352197	77	79	26	141
33	R	62	early stage glaucoma	-4.1	M	8	none		-0.375	35	1.77589	44.1667	-0.229284	36.6667	3.46361	42.5	0.0641177	0.512729	-0.229533	64	77	30	128
34	R	71	early stage glaucoma	-3.46	F	13	Latanoprost		-1.625	23.3333	2.31563	35.8333	3.6434	35.8333	4.67291	44.1667	-1.07138	0.779685	-0.22254	68	75	31	118
35	L	71	early stage glaucoma	0.16	F	13	Latanoprost		-0.5	24.1667	1.27652	35	1.60184	22.5	1.30919	35.8333	2.83411	0.565198	0.178501	80	76	34	125
36	R	67	early stage glaucoma	1.22	F	14	Latanoprost		-3	34.1667	0.9276	44.1667	2.09855	40	2.65458	45	1.36052	0.349433	0.117095	75	84	34	124
37	R	72	early stage glaucoma	-0.59	M	14	Tafluprost Timolol Maleate		-0.125	29.1667	1.50358	46.6667	4.70375	31.6667	3.66363	45	-0.288652	0.410408	0.182867	61	64	27	134
38	L	72	early stage glaucoma	0.43	M	14	Tafluprost Timolol Maleate		1	31.6667	4.06372	45.8333	1.26499	39.1667	3.60823	50.8333	1.72796	1.12623	-0.208845	70	70	34	132
39	L	59	early stage glaucoma	-1.47	M	14	Latanoprost Timolol Maleate		1.375	30.8333	1.60313	40.8333	1.03031	34.1667	2.52807	43.3333	0.602654	0.634131	-0.0572816	72	74	30	127
40	L	72	early stage glaucoma	-4.68	M	13	Latanoprost	Dorzolamide Hydrochloride Timolol Maleate	-4.625	34.1667	3.17822	45	0.22183	33.3333	3.01965	43.3333	0.419066	1.05251	-0.272898	66	56	24	136
41	R	83	early stage glaucoma	-5.77	F	13	Latanoprost Timolol Maleate		-0.375	33.3333	2.02284	45.8333	-0.086747	35.8333	2.6645	42.5	1.41256	0.759184	-0.168767	88	78	33	127
42	R	82	early stage glaucoma	-1.54	F	19	Travoprost		-1.5	35.8333	2.0082	47.5	0.413072	35	2.51606	45.8333	-0.540664	0.798154	-0.18642	69	66	29	138
43	R	66	early stage glaucoma	-2.49	F	14	Omidenepag Isopropyl		0.375	32.5	1.66385	41.6667	0.974914	25.8333	1.70237	39.1667	1.41466	1.06765	-0.0771981	53	58	22	120
44	L	66	early stage glaucoma	0.63	F	14	Omidenepag Isopropyl		1.375	30.8333	1.85942	45	2.61441	33.3333	2.48922	43.3333	1.01026	0.746988	0.0532934	67	66	24	122
45	R	55	early stage glaucoma	-4.5	F	11	Travoprost	Brinzolamide Timolol Maleate	-0.875	31.6667	6.08903	44.1667	-2.10633	33.3333	3.51863	40.8333	-2.16897	1.73051	-0.696458	79	66	21	124
46	L	55	early stage glaucoma	-2.58	F	12	Travoprost	Brinzolamide Timolol Maleate	-0.375	32.5	2.11712	45	0.317318	36.6667	1.83493	48.3333	0.0264928	1.15379	-0.143984	82	77	27	125
47	L	67	early stage glaucoma	-3.44	F	7	Latanoprost	Dorzolamide Hydrochloride Timolol Maleate	-0.5	29.1667	1.79604	43.3333	-0.214881	32.5	1.40702	40	1.65677	1.27649	-0.141947	77	71	33	125
48	R	61	early stage glaucoma	10-2 only	M	17	Latanoprost	Ripasudil Hydrochloride Hydrate	-2.125	34.1667	2.89022	43.3333	0.301779	36.6667	2.43275	45.8333	0.517865	1.18805	-0.282376	70	67	26	127
49	R	64	early stage glaucoma	-4.57	M	16	Tafluprost Timolol Maleate		0.5	32.5	4.03899	44.1667	0.252884	35	3.25215	45	1.06101	1.24194	-0.324523	69	74	24	140
50	L	65	early stage glaucoma	-2.17	M	14	Tafluprost		0.125	32.5	5.1949	48.3333	2.70788	30.8333	3.44307	44.1667	1.65359	1.5088	-0.158664	70	68	27	124
51	R	76	early stage glaucoma	-3.39	M	17	Latanoprost		0.25	37.5	2.04165	45	-1.21608	36.6667	4.81332	48.3333	-0.232596	0.424166	-0.469748	75	61	26	142
52	L	74	early stage glaucoma	-0.88	M	22	Latanoprost		-1.375	33.3333	0.823374	45.8333	1.02663	35	2.18432	41.6667	1.96267	0.376947	0.0162605	84	67	32	136
53	R	69	early stage glaucoma	-1.21	M	16	Tafluprost		-5.5	35	1.32773	45.8333	-0.12992	31.6667	2.61498	45	0.471521	0.507738	-0.134552	76	71	31	132
54	L	69	early stage glaucoma	-1.95	M	16	Tafluprost		-5.875	26.6667	1.15317	45	0.462554	33.3333	3.53674	40.8333	0.864371	0.326055	-0.037726	64	70	38	130
55	R	51	early stage glaucoma	-1.23	M	15	Tafluprost Timolol Maleate		-0.375	29.1667	3.12389	46.6667	0.309408	33.3333	1.55437	43.3333	-0.211351	1.68897	-0.160827	73	74	29	128
56	L	51	early stage glaucoma	-2.62	M	15	Tafluprost Timolol Maleate	Brimonidine Tartrate	-0.125	29.1667	3.38962	42.5	0.813813	35	1.36594	45	-0.797161	2.48153	-0.193185	64	64	24	130
57	R	49	early stage glaucoma	-2.85	F	17	Latanoprost		-6	31.6667	2.00309	44.1667	0.70646	34.1667	2.09563	44.1667	0.0849218	0.955843	-0.103731	79	75	31	129
58	L	49	early stage glaucoma	-4.01	F	17	Latanoprost		-5.25	35	-0.833826	45.8333	1.32994	32.5	0.987672	44.1667	5.8641	0.194358	0.00992345	84	79	33	133
59	R	71	early stage glaucoma	-1.17	F	13	Tafluprost		-0.75	30.8333	1.00067	41.6667	-0.0618544	32.5	2.5821	41.6667	0.272262	0.387543	-0.0980794	69	60	24	126
60	L	71	early stage glaucoma	-3.88	F	13	Tafluprost		-1.5	32.5	2.53692	43.3333	-0.990013	28.3333	1.88406	39.1667	1.93666	1.30995	-0.351732	62	60	23	125
61	L	44	early stage glaucoma	-0.15	F	12	Omidenepag Isopropyl		-1.5	31.6667	2.80866	43.3333	0.386069	36.6667	3.88862	44.1667	0.256023	0.722276	-0.20765	68	64	24	105
62	R	75	early stage glaucoma	-0.34	F	15	Timolol Maleate		-0.5	32.5	0.773784	46.6667	1.32167	34.1667	3.20082	45.8333	-0.698148	0.241746	0.0386741	65	62	24	124
63	L	75	early stage glaucoma	-0.55	F	15	Timolol Maleate		-0.875	32.5	2.97408	44.1667	0.881558	37.5	2.44245	44.1667	0.535766	1.21766	-0.18214	73	74	32	124
64	R	62	early stage glaucoma	-4.68	M	15	Carteolol Hydrochloride Latanoprost		-1.75	30.8333	1.19925	43.3333	0.548638	33.3333	1.61407	45	-1.27156	0.742998	-0.0484082	61	57	17	133
65	L	62	early stage glaucoma	-4.55	M	15	Carteolol Hydrochloride Latanoprost		-1.5	36.6667	2.2964	48.3333	-0.848079	30.8333	2.37925	44.1667	0.448308	0.965178	-0.269526	59	56	20	130
66	L	58	early stage glaucoma	-3.31	F	12	Omidenepag Isopropyl		-1.875	32.5	1.88886	45	1.04949	34.1667	2.65178	44.1667	1.58758	0.7123	-0.0671495	88	76	27	136
67	L	57	early stage glaucoma	-5.14	F	14	Latanoprost		-1.43	35.8333	4.86291	46.6667	-2.02534	34.1667	2.83931	45.8333	-2.51237	1.71271	-0.635839	52	58	22	128
68	L	41	early stage glaucoma	-4.29	F	14	Travoprost	Dorzolamide Hydrochloride Timolol Maleate	-3	33.3333	0.472856	46.6667	0.0794839	35	1.68801	45.8333	-0.259803	0.280127	-0.0295029	67	55	20	120
69	R	70	early stage glaucoma	-2.84	M	15	Travoprost		1.75	30.8333	-0.173837	48.3333	0.452678	34.1667	2.29145	44.1667	3.1026	-0.0758634	0.0358009	61	81	32	133
70	L	70	early stage glaucoma	-3.71	M	15	Travoprost		1.75	30.8333	0.768428	47.5	1.86955	34.1667	0.748102	45.8333	1.21342	1.02717	0.0718483	62	80	32	133
71	R	68	early stage glaucoma	-2.81	M	18	Travoprost Timolol Maleate		-4.875	30.8333	2.71843	40	0.515521	35.8333	1.73626	46.6667	-0.360209	1.56569	-0.227576	70	62	28	125
72	R	54	early stage glaucoma	-3.58	F	14	Tafluprost	Dorzolamide Hydrochloride Timolol Maleate	-5.875	34.1667	1.59653	41.6667	1.26525	32.5	-0.107662	42.5	3.07839	0.518624	-0.0512671	54	56	20	127
73	L	54	early stage glaucoma	-1.02	F	14	Tafluprost	Dorzolamide Hydrochloride Timolol Maleate	-5.875	34.1667	1.72592	45	0.248037	37.5	3.58261	43.3333	-1.16986	0.4638	-0.13642	68	67	27	128
74	R	70	early stage glaucoma	-0.76	M	13	Tafluprost		1.25	31.6667	0.389685	45.8333	1.86761	35	1.49628	44.1667	1.92639	0.260436	0.104324	72	74	29	135
75	L	70	early stage glaucoma	-1.75	M	13	Tafluprost		1.5	36.6667	1.48519	49.1667	0.66027	34.1667	1.76295	47.5	1.11046	0.842442	-0.0650541	70	70	26	137
76	L	70	early stage glaucoma	0.16	M	20	Latanoprost	brinzolamide	-2.125	35.8333	1.14562	48.3333	1.16917	30	1.17476	45	0.451493	0.975199	0.00188397	73	68	31	137
77	R	61	early stage glaucoma	-0.47	F	15	Latanoprost	Omidenepag Isopropyl	-0.125	28.3333	1.56772	41.6667	0.938617	32.5	3.01214	46.6667	-0.0871291	0.520465	-0.0471824	72	71	27	127
78	L	61	early stage glaucoma	-2.66	F	15	Latanoprost	Omidenepag Isopropyl	0	26.6667	1.06375	40.8333	0.162811	33.3333	1.46811	40.8333	-0.180367	0.724567	-0.0660699	66	66	26	121
79	L	69	early stage glaucoma	-4.76	F	12	Travoprost	Dorzolamide Hydrochloride Timolol Maleate	0.875	37.5	1.94973	48.3333	-0.412878	33.3333	2.98284	45.8333	0.60249	0.653648	-0.218087	64	78	28	127
80	R	56	early stage glaucoma	-0.86	F	15	Brinzolamide Timolol Maleate		-0.5	33.3333	2.39387	44.1667	-0.637019	38.3333	3.69475	44.1667	1.2894	0.647912	-0.279316	63	80	28	130
81	R	78	early stage glaucoma	-3.84	F	11	Latanoprost Timolol Maleate	brinzolamide	-1.75	34.1667	1.88982	47.5	0.279183	36.6667	2.35713	45.8333	0.935244	0.801748	-0.120798	63	71	29	124
82	L	70	early stage glaucoma	-4.94	F	14	Dorzolamide Hydrochloride Timolol Maleate		-3.125	35.8333	2.11866	46.6667	1.11	35	4.42795	45	0.0434612	0.478474	-0.0973464	71	65	28	117
83	L	78	early stage glaucoma	-2.76	M	14	Brinzolamide Timolol Maleate		-3.25	31.6667	1.6632	49.1667	-0.42856	40	3.69533	46.6667	0.816965	0.450083	-0.119529	67	69	32	119
84	L	71	early stage glaucoma	-5.85	F	14	none		0.125	32.5	1.03916	45	0.292332	33.3333	2.60485	43.3333	-0.0155708	0.398934	-0.0597465	65	71	31	128
85	L	75	early stage glaucoma	0.84	F	15	Latanoprost		-0.125	32.5	2.3367	45	-1.10229	31.6667	2.63589	43.3333	2.47241	1.18068	-0.229879	70	77	26	128
86	L	76	early stage glaucoma	-0.12	F	15	Tafluprost		1	29.1667	1.38667	43.3333	1.70077	34.1667	4.55496	42.5	0.892977	0.304432	0.0279792	88	82	36	138
87	L	64	early stage glaucoma	-3.03	F	15	Timolol Maleate		-0.5	32.5	0.609733	48.3333	-0.882436	32.5	1.72633	43.3333	1.66171	0.36905	-0.0911722	68	75	26	123
88	L	71	early stage glaucoma	-4.24	M	10	Latanoprost		0.75	34.1667	-0.371336	44.1667	0.382939	36.6667	2.1253	44.1667	0.236703	0.490668	-0.0344283	81	67	25	134
89	L	59	early stage glaucoma	2.61	F	14	Latanoprost		-3.5	34.1667	1.16671	42.5	0.458034	35	1.64958	43.3333	1.18486	0.707279	-0.0783439	69	70	32	110
90	L	59	early stage glaucoma	2.09	M	15	Travoprost		-3.625	29.1667	0.359274	44.1667	-0.0345465	28.3333	0.773994	38.3333	3.32999	0.10789	-0.0262547	91	81	33	140
91	R	59	early stage glaucoma	0.19	M	16	Travoprost		-4.125	32.5	1.25637	45	1.06092	37.5	1.27667	41.6667	0.0975869	0.984098	-0.0156356	89	75	30	139
92	L	52	early stage glaucoma	3.19	M	13	Omidenepag Isopropyl		-4.25	33.3333	1.72412	44.1667	0.764193	37.5	0.755771	45.8333	1.53764	0.880589	-0.0886085	93	89	36	133
93	L	58	early stage glaucoma	-2.16	F	13	Latanoprost		-3.375	33.3333	3.03122	45	-0.864583	34.1667	3.35097	44.1667	0.322121	0.904578	-0.333926	76	77	34	123
94	L	73	early stage glaucoma	-4.14	M	16	Latanoprost	Dorzolamide Hydrochloride Timolol Maleate	-1	35.8333	2.33271	45.8333	-0.430717	35	1.88176	46.6667	0.315513	1.23964	-0.257102	70	64	28	145
95	R	51	early stage glaucoma	-0.54	M	12	Omidenepag Isopropyl		-1.5	26.6667	1.81157	46.6667	0.246028	31.6667	2.41651	42.5	0.942524	0.749663	-0.0813334	78	82	31	122
96	R	83	early stage glaucoma	-4.97	M	12	none		1.5	34.1667	1.20742	42.5	1.72536	33.3333	1.73552	40	1.77168	0.695713	0.0621527	64	67	29	118
97	L	62	early stage glaucoma	-5.37	M	16	Latanoprost	Brimonidine Tartrate	-5.125	35	2.31965	40.8333	-0.314911	31.6667	1.87835	46.6667	0.430043	1.23494	-0.451639	48	51	23	132
98	L	71	early stage glaucoma	-4.58	F	14	Tafluprost Timolol Maleate		-1.805	30.8333	2.05524	46.6667	1.3691	32.5	1.22667	38.3333	0.0753134	1.67547	-0.0433356	64	71	26	124
99	R	57	early stage glaucoma	-3.81	M	11	Latanoprost	Dorzolamide Hydrochloride Timolol Maleate	-5.375	37.5	1.18938	46.6667	-0.364606	35.8333	1.91586	46.6667	-0.17572	0.72189	-0.104859	60	67	27	151
100	R	58	early stage glaucoma	-5.59	M	13	Tafluprost	brinzolamide	-2.375	33.3333	1.44255	43.3333	1.84307	30	1.10579	38.3333	0.743966	1.30454	0.0324906	62	66	28	125
101	L	58	early stage glaucoma	-4.18	M	13	Tafluprost		-3.125	34.1667	3.17615	42.5	1.39924	35.8333	2.97652	48.3333	1.32189	1.06707	-0.213229	67	69	33	123
102	R	63	early stage glaucoma	-1.39	M	13	Latanoprost		-0.375	32.5	1.84636	44.1667	-0.106422	34.1667	1.44189	40.8333	0.932452	1.28051	-0.167381	85	68	22	135
103	L	63	early stage glaucoma	-0.58	M	13	Latanoprost		0.75	30.8333	1.56131	44.1667	0.789083	34.1667	2.70646	45	-0.731707	0.576882	-0.0579167	75	70	22	135
104	R	66	early stage glaucoma	-0.98	F	14	Carteolol Hydrochloride Latanoprost		1.5	34.1667	2.02232	48.3333	-1.36035	29.1667	0.158683	40	1.30041	1.55514	-0.238777	103	85	27	135
105	L	66	early stage glaucoma	-0.38	F	14	Carteolol Hydrochloride Latanoprost		0.625	32.5	3.04203	40.8333	-0.442502	35.8333	2.19672	48.3333	0.131626	1.3848	-0.418144	87	75	26	130
106	L	80	early stage glaucoma	-0.36	F	18	Travoprost Timolol Maleate			31.6667	1.07951	45.8333	0.192128	36.6667	2.00251	45	-0.0633349	0.539077	-0.0630323	80	77	30	132
107	R	63	early stage glaucoma	-3.98	M	14	Latanoprost		-3.375	35	2.25513	44.1667	-1.19347	35.8333	3.31467	44.1667	-0.404488	0.680349	-0.401779	78	78	32	115
108	R	51	early stage glaucoma	-3.22	F	24	none		-5.5	31.6667	0.908021	44.1667	1.50891	36.6667	3.8448	43.3333	0.186175	0.236169	0.048071	71	70	28	126
109	L	51	early stage glaucoma	-3.66	F	24	none		-4.75	35	1.35045	44.1667	1.3314	36.6667	2.89537	43.3333	-0.335714	0.466416	-0.00207802	73	72	30	128
110	R	77	early stage glaucoma	-4.58	F	15	Dorzolamide Hydrochloride Timolol Maleate		-1.625	32.5	2.29122	45	0.913684	34.1667	2.14219	45	0.869219	1.06957	-0.110203	73	72	30	126
111	L	63	early stage glaucoma	-2.02	M	14	Latanoprost	Dorzolamide Hydrochloride Timolol Maleate	0.25	34.1667	2.08171	51.6667	-1.09809	35.8333	0.851661	46.6667	0.357561	2.07105	-0.173253	64	67	26	128
112	R	60	early stage glaucoma	-0.75	M	14	Tafluprost		-4.375	31.6667	1.38576	44.1667	-0.140342	38.3333	4.38772	43.3333	0.904643	0.315828	-0.123358	85	78	34	127
113	R	46	early stage glaucoma	-3.78	F	13	Tafluprost		-5.125	33.3333	1.43352	45	-0.851552	33.3333	2.17072	52.5	0.415125	0.660387	-0.195863	78	68	33	130
114	R	63	early stage glaucoma	10-2 only	M	15	Latanoprost		-1.5	30	1.11975	45	-0.0649319	35	1.92243	41.6667	0.497168	0.582462	-0.0775915	79	77	25	141
115	L	63	early stage glaucoma	10-2 only	M	15	Latanoprost		-0.75	31.6667	1.21921	45	-0.0300219	32.5	3.59587	44.1667	-1.43494	0.339059	-0.0936925	73	73	28	134
116	R	53	early stage glaucoma	0.79	M	21	none		-5.125	28.3333	2.26725	45	0.521865	26.6667	1.40653	38.3333	1.37138	1.61185	-0.104723	81	76	32	130
117	R	59	early stage glaucoma	-2.72	F	13	Latanoprost Timolol Maleate		-2.5	30.8333	2.2337	42.5	-0.476722	37.5	3.49235	45	-1.37695	0.639597	-0.245366	82	70	31	129
118	R	63	early stage glaucoma	-0.49	F	17	Latanoprost		-2.125	30.8333	1.42582	45	0.892374	33.3333	2.68598	42.5	-0.461096	0.530836	-0.0376548	89	86	40	115
119	L	63	early stage glaucoma	0.99	F	17	Latanoprost		-2.125	31.6667	0.578502	45.8333	-0.0779344	35	2.87767	42.5	0.606922	0.201032	-0.0463367	108	89	40	114
120	R	72	early stage glaucoma	-3.81	M	14	Brinzolamide Timolol Maleate		-1.5	35	2.76924	45.8333	1.24671	38.3333	3.47953	45.8333	1.02512	0.795866	-0.140541	76	81	38	130
121	R	73	early stage glaucoma	-2.69	F	17	Carteolol Hydrochloride Latanoprost	brinzolamide	-3.125	35	2.10353	40.8333	-0.296897	36.6667	4.602	42.5	0.217181	0.457091	-0.411503	69	83	34	109
122	R	46	early stage glaucoma	-2.37	F	12	Latanoprost Timolol Maleate		-6	35	0.63286	43.3333	-0.177336	30.8333	2.93079	39.1667	3.86536	0.215229	-0.0972236	72	76	31	134
123	L	46	early stage glaucoma	-1.29	F	13	Latanoprost Timolol Maleate		-6	29.1667	2.78414	37.5	2.8175	30.8333	1.38034	44.1667	1.54129	2.017	0.00400295	62	73	31	133
124	L	66	early stage glaucoma	-3.72	F	12	Latanoprost Timolol Maleate		0.125	33.3333	1.67376	46.6667	-0.389476	32.5	2.7467	45.8333	0.775324	0.609372	-0.154743	79	81	29	113
125	L	78	early stage glaucoma	-5.04	M	13	Carteolol Hydrochloride		-0.25	33.3333	0.535714	44.1667	0.386179	31.6667	2.28437	41.6667	0.587323	0.234513	-0.0138032	57	54	22	127
126	L	47	early stage glaucoma	-4.13	M	15	Latanoprost		-0.25	39.1667	1.71456	45	0.640048	35	3.11101	42.5	0.288105	0.551128	-0.212744	85	75	31	122
127	R	49	early stage glaucoma	-4.75	M	15	Omidenepag Isopropyl		-1.745	35.8333	1.81869	45	-0.587674	30.8333	1.16559	48.3333	0.781569	1.56032	-0.12922	81	67	23	131
128	R	52	early stage glaucoma	0.81	F	12	Omidenepag Isopropyl		-3.5	34.1667	0.27612	45.8333	2.39888	37.5	3.31719	43.3333	2.92272	0.0832392	0.181951	70	74	30	122
129	L	52	early stage glaucoma	0.12	F	12	Omidenepag Isopropyl		-4	31.6667	0.630659	45	-0.025176	35.8333	3.38388	46.6667	0.597732	0.186371	-0.0491876	72	72	30	120
130	R	70	early stage glaucoma	-1.27	F	9	Carteolol Hydrochloride Latanoprost		0.815	33.3333	3.49189	43.3333	0.345021	33.3333	3.84223	41.6667	-0.0638245	0.908818	-0.336082	75	67	30	124
131	L	80	early stage glaucoma	-4.23	F	17	none		-2.375	34.1667	0.252273	46.6667	1.17746	35	2.47375	45.8333	-0.351798	0.675417	-0.131601	68	68	30	110
132	R	54	early stage glaucoma	-0.45	F	19	none		-3.25	29.1667	1.19363	45.8333	2.33788	33.3333	1.57625	40.8333	0.502741	0.757263	0.071094	69	67	27	125
133	L	54	early stage glaucoma	-1.65	F	18	none		-3.75	35	2.09224	43.3333	2.12362	37.5	3.58799	43.3333	0.323421	0.583123	0.00376561	73	68	28	119
134	R	58	early stage glaucoma	0.1	F	18	Omidenepag Isopropyl		-5.75	35	-0.00172906	46.6667	-1.38028	34.1667	5.2664	46.6667	-0.601308	-0.000328319	-0.118162	78	74	35	117
135	L	58	early stage glaucoma	-1.12	F	18	Omidenepag Isopropyl		-5.56	34.1667	2.7359	45.8333	5.16388	37.5	-1.36141	45.8333	-6.34285	-2.0096	0.208112	72	73	34	120
136	R	67	early stage glaucoma	-2.92	F	18	Latanoprost		-4.375	35	1.25838	40	0.488303	38.3333	2.10368	43.3333	0.131678	0.59818	-0.154015	63	68	24	122
137	L	67	early stage glaucoma	-3.07	F	20	Latanoprost		-5.5	33.3333	1.97361	45	-0.181964	37.5	2.49623	46.6667	-0.0839059	0.790634	-0.184763	65	68	29	120
138	R	52	early stage glaucoma	-0.46	F	15	none		0.5	32.5	1.75104	45	0.968042	33.3333	1.77418	43.3333	-0.240895	0.986961	-0.0626402	73	70	27	114
139	L	52	early stage glaucoma	-0.71	F	16	none		0.625	31.6667	2.24185	44.1667	0.325882	33.3333	3.40458	41.6667	0.962594	0.658481	-0.153278	77	75	30	114
140	L	64	early stage glaucoma	-4.04	F	18	Latanoprost		-0.625	36.6667	1.98605	45	-0.359282	37.5	3.56574	45.8333	0.218867	0.556982	-0.283306	73	72	29	126
141	L	80	early stage glaucoma	-1.39	F	13	Latanoprost Timolol Maleate		-1.875	28.3333	1.95305	45.8333	-1.08424	34.1667	3.88391	42.5	-0.304483	0.502855	-0.176831	73	80	31	119
142	R	71	moderate stage glaucoma	-9.52	M	15	Latanoprost	Brinzolamide Timolol Maleate	-3.5	35	0.888592	46.6667	-0.535123	35	1.33921	43.3333	2.21815	0.66352	-0.122033	55	71	28	132
143	L	50	moderate stage glaucoma	-7.97	M	14	Carteolol Hydrochloride Latanoprost		-4.75	32.5	1.2133	42.5	0.92453	36.6667	3.21979	47.5	-0.303504	0.376826	-0.028877	56	75	33	140
144	R	69	moderate stage glaucoma	-8.19	M	14	Omidenepag Isopropyl		-2.625	31.6667	1.79636	44.1667	-0.762054	35	5.53169	43.3333	-0.122005	0.32474	-0.204673	69	80	33	133
145	L	62	moderate stage glaucoma	-8.67	M	14	Omidenepag Isopropyl		-0.5	33.3333	1.49492	41.6667	0.316305	39.1667	2.30809	45	-0.305469	0.647685	-0.141434	61	73	32	126
146	R	72	moderate stage glaucoma	-10.01	M	13	Latanoprost	Dorzolamide Hydrochloride Timolol Maleate	-5.25	36.6667	1.79117	47.5	-1.16866	31.6667	2.90492	45.8333	0.218027	0.616597	-0.291085	63	51	34	139
147	L	83	moderate stage glaucoma	-7.07	M	13	Latanoprost Timolol Maleate	Brimonidine Tartrate	-0.25	35.8333	1.79199	46.6667	1.22707	40	2.15373	46.6667	0.0216698	0.832043	-0.0533535	84	73	28	123
148	R	76	moderate stage glaucoma	-6.57	M	11	Latanoprost Timolol Maleate		-0.065	35.8333	1.13918	46.6667	-0.940874	34.1667	2.12674	45.8333	0.216568	0.535643	-0.180958	71	51	27	107
149	L	82	moderate stage glaucoma	-10.93	M	19	Travoprost	brinzolamide	0.625	35.8333	2.89222	48.3333	-0.793361	37.5	1.07744	49.1667	-0.976748	2.68433	-0.294846	73	65	27	142
150	L	83	moderate stage glaucoma	-10.7	M	14	Latanoprost Timolol Maleate		-2.25	34.1667	1.3093	43.3333	1.41959	32.5	3.39116	43.3333	-0.026433	0.386092	0.0120321	73	48	24	173
151	L	71	moderate stage glaucoma	-6.82	M	15	Omidenepag Isopropyl		-3	32.5	1.07574	44.1667	0.428002	36.6667	3.0441	47.5	-2.05007	0.353385	-0.0555205	62	60	47	132
152	R	66	moderate stage glaucoma	-8.82	M	10	Bimatoprost.	Dorzolamide Hydrochloride Timolol Maleate	-3.6	30	3.71968	45.8333	0.106263	32.5	4.84776	39.1667	-0.543523	0.767298	-0.228216	64	64	27	130
153	R	70	moderate stage glaucoma	-11.83	M	14	Travoprost Timolol Maleate	brinzolamide	1.625	33.3333	1.97687	46.6667	-0.0765411	32.5	3.16279	40.8333	-0.143077	0.625039	-0.154006	68	61	14	132
154	L	72	moderate stage glaucoma	-8.54	M	18	Travoprost Timolol Maleate		-3	31.6667	1.89809	47.5	0.390776	39.1667	1.45625	46.6667	-0.444016	1.30341	-0.10124	71	73	28	115
155	L	68	moderate stage glaucoma	-10.05	M	15	Latanoprost	brinzolamide	-1.625	33.3333	2.47674	44.1667	-0.272883	36.6667	4.1682	46.6667	0.741971	0.594199	-0.282028	68	64	30	128
156	R	70	moderate stage glaucoma	-6.82	M	10	Travoprost	Dorzolamide Hydrochloride Timolol Maleate	0	31.6667	2.57166	45.8333	-0.303081	33.3333	1.9303	48.3333	-0.14545	1.33226	-0.211302	68	51	31	163
157	R	69	moderate stage glaucoma	-6.2	M	11	Latanoprost Timolol Maleate	brinzolamide	-2.75	25.8333	1.67234	41.6667	2.16903	32.5	4.38686	46.6667	-0.848745	0.381214	0.0313702	58	71	26	119
158	L	78	moderate stage glaucoma	-7.87	M	14	Brinzolamide Timolol Maleate		-5	33.3333	1.14808	45.8333	-0.281648	31.6667	-1.02306	40	-0.290345	-1.1222	-0.114378	65	66	30	120
159	R	78	moderate stage glaucoma	-6.74	F	11	Latanoprost		-6	36.6667	1.04819	48.3333	0.152443	37.5	3.19831	43.3333	1.84948	0.327733	-0.0767783	73	70	51	116
160	L	44	moderate stage glaucoma	-9.75	F	13	none		0.625	31.6667	2.30691	43.3333	0.486904	33.3333	1.00354	44.1667	-0.476802	2.29877	-0.156	66	60	24	120
161	R	80	moderate stage glaucoma	-8.34	F	19	Travoprost Timolol Maleate		0	33.3333	2.86124	41.6667	-0.858298	33.3333	3.50484	41.6667	-2.1689	0.817257	-0.394497	55	58	19	120
162	R	75	moderate stage glaucoma	-7.29	F	19	Travoprost Timolol Maleate	brinzolamide	-0.125	34.1667	3.04548	45	-1.56108	35.8333	2.76545	47.5	-1.22206	1.10126	-0.42522	63	68	23	130
163	R	76	moderate stage glaucoma	-7.65	F	15	Latanoprost		0.5	32.5	4.26846	45.8333	-0.483746	37.5	3.09155	45	-0.805871	1.38069	-0.388225	79	67	25	141
164	R	71	moderate stage glaucoma	-7.45	F	15	Tafluprost		0.375	37.5	3.43663	45.8333	-0.904562	34.1667	4.03818	44.1667	0.986915	0.66019	-0.557001	87	66	25	135
165	R	51	moderate stage glaucoma	-8.3	F	12	Latanoprost		0.5	32.5	3.38622	44.1667	0.42008	31.6667	0.812096	41.6667	1.76519	1.91833	-0.244958	71	76	29	113
166	L	80	moderate stage glaucoma	-8.06	F	16	Latanoprost	Dorzolamide Hydrochloride Timolol Maleate	-2.75	30.8333	1.53396	42.5	2.40367	35	2.13605	42.5	2.08736	0.718126	0.0745464	82	70	35	132
167	R	80	moderate stage glaucoma	-8.96	F	16	Carteolol Hydrochloride Latanoprost		0.375	34.1667	1.49416	45	0.411504	31.6667	2.73559	42.5	1.76288	0.546191	-0.0965712	72	69	28	123
168	L	67	moderate stage glaucoma	-11.51	F	15	Carteolol Hydrochloride Latanoprost		-0.375	35	4.4541	45.8333	-2.70881	34.1667	3.68637	42.5	0.28667	1.20826	-0.757475	66	65	24	117
169	L	77	moderate stage glaucoma	-9.58	F	15	Dorzolamide Hydrochloride Timolol Maleate		-2.25	31.6667	2.92979	43.3333	0.627393	33.3333	3.29853	44.1667	0.992959	0.888209	-0.197348	53	53	22	131
170	R	58	moderate stage glaucoma	-8.48	F	15	Travoprost		0.125	32.5	1.99871	45	0.0252338	36.6667	2.75485	47.5	-1.64935	0.725526	-0.161198	73	67	23	120
171	L	59	moderate stage glaucoma	-7.13	F	13	Latanoprost Timolol Maleate		-3.25	25.8333	2.59175	41.6667	0.883914	32.5	1.10695	45.8333	0.785717	2.34135	-0.107863	77	66	27	128
172	L	72	moderate stage glaucoma	-6.99	F	17	Brinzolamide Timolol Maleate		-1.125	35	1.61558	48.3333	-1.06092	39.1667	3.39487	46.6667	-0.182155	0.475888	-0.200737	108	76	29	133
173	L	61	moderate stage glaucoma	-6.05	F	18	Latanoprost		-0.75	37.5	1.61413	44.1667	-1.05284	35.8333	2.0223	44.1667	1.03139	0.798167	-0.415772	61	60	21	125
174	R	41	moderate stage glaucoma	-9.87	F	14	Latanoprost Timolol Maleate		-2.25	26.6667	3.85355	45.8333	0.798793	40.8333	3.02518	47.5	-0.773558	1.3782	-0.163579	69	68	26	131
175	R	69	moderate stage glaucoma	-11.03	F	12	Travoprost Timolol Maleate	Ripasudil Hydrochloride Hydrate	-3.375	31.6667	3.35151	44.1667	-1.10307	33.3333	2.2858	47.5	0.830616	1.46624	-0.356367	72	64	25	128
176	L	69	moderate stage glaucoma	-7.19	F	12	Travoprost Timolol Maleate	Ripasudil Hydrochloride Hydrate	-2.75	32.5	0.765376	46.6667	0.713191	33.3333	2.64655	40.8333	1.06283	0.289198	-0.00368364	66	64	27	129
177	L	51	moderate stage glaucoma	-8.82	F	17	none		-3	30.8333	4.12354	46.6667	1.07292	39.1667	2.89256	45	2.15891	1.42557	-0.201149	74	66	24	115
178	L	49	moderate stage glaucoma	-8.08	F	15	Omidenepag Isopropyl		-3.555	31.6667	0.920851	45.8333	1.22977	32.5	0.39667	42.5	2.12313	0.433724	0.0133335	84	76	31	129
179	R	72	moderate stage glaucoma	-10.84	F	16	Latanoprost		-3.5	33.3333	1.68274	45.8333	2.35194	36.6667	3.36346	49.1667	-0.493465	0.500301	0.0535355	61	62	25	134
180	R	71	moderate stage glaucoma	-6.15	F	15	Latanoprost		-1.125	34.1667	1.21111	45.8333	0.126069	29.1667	2.01212	40	2.3302	0.519746	-0.0922506	68	65	30	128
181	L	62	moderate stage glaucoma	-8.76	M	13	Latanoprost Timolol Maleate		-0.75	32.5	0.816057	45.8333	2.13913	32.5	1.44216	42.5	1.57119	0.565856	0.0992305	72	78	28	133
182	R	62	moderate stage glaucoma	-10.22	M	17	Latanoprost	Ripasudil Hydrochloride Hydrate	-2.125	33.3333	4.0083	46.6667	0.528198	31.6667	3.3537	41.6667	-0.0100945	1.19519	-0.261008	65	66	27	133
183	L	71	advance stage glaucoma	-22.48	M	14	none		-0.375	29.1667	2.83624	44.1667	-0.147186	32.5	1.89253	40	1.03232	1.49865	-0.210633	53	66	25	130
184	L	58	advance stage glaucoma	-13.27	F	13	Latanoprost	Brimonidine Tartrate	-4.75	35	3.89761	45.8333	0.188689	27.5	0.325737	40	1.54679	2.51981	-0.342362	53	54	20	134
185	R	79	advance stage glaucoma	-15.63	M	17	Dorzolamide Hydrochloride Timolol Maleate		-2.25	30	1.39375	36.6667	1.90061	35	1.54437	45	1.24998	0.647043	-0.177712	58	63	28	114
186	L	79	advance stage glaucoma	-12.65	M	13	Dorzolamide Hydrochloride Timolol Maleate		0	36.6667	1.36241	50	0.400215	36.6667	2.1056	46.6667	0.976621	0.902475	-0.0721647	57	68	29	111
187	R	86	advance stage glaucoma	-27.18	M	13	Carteolol Hydrochloride Latanoprost		-2.375	36.6667	1.62062	48.3333	0.119458	33.3333	1.756	45	0.659427	0.922905	-0.128671	75	70	18	147
188	L	86	advance stage glaucoma	-12.79	M	15	Carteolol Hydrochloride Latanoprost		-0.25	31.6667	4.85443	41.6667	1.51344	32.5	3.63816	45	1.29573	1.33431	-0.334099	63	68	21	144
189	R	83	advance stage glaucoma	-24.78	F	13	Carteolol Hydrochloride Latanoprost		-0.5	33.3333	2.69087	41.6667	-1.12782	33.3333	2.16943	45	-0.403644	1.24036	-0.467863	48	76	22	127
190	R	67	advance stage glaucoma	-16.7	F	13	Latanoprost Timolol Maleate	Brimonidine Tartrate	-0.5	30.8333	1.40219	42.5	-0.979429	36.6667	2.97487	46.6667	-0.676271	0.471345	-0.196037	76	53	28	158
191	R	79	advance stage glaucoma	-24.12	F	13	Tafluprost	Brinzolamide Timolol Maleate	-0.125	33.3333	1.79181	47.5	-0.45516	34.1667	2.05027	40.8333	-0.195084	0.873939	-0.15861	66	70	28	134
192	L	79	advance stage glaucoma	-21.67	F	13	Tafluprost	Brinzolamide Timolol Maleate	-0.375	33.3333	1.68703	44.1667	0.596317	37.5	1.30566	48.3333	0.774263	1.29209	-0.100681	67	61	23	140
193	L	44	advance stage glaucoma	-16.26	F	15	Latanoprost	Dorzolamide Hydrochloride Timolol Maleate	-1.25	31.6667	1.93741	42.5	-0.478847	34.1667	5.49906	44.1667	-0.66198	0.352316	-0.217331	67	67	22	138
194	L	64	advance stage glaucoma	-19.29	M	11	none		1.25	33.3333	3.58331	45	-1.72645	35	3.21393	44.1667	-0.128398	1.11493	-0.455122	60	77	23	141
195	L	70	advance stage glaucoma	-14.72	M	10	Bimatoprost.	Dorzolamide Hydrochloride Timolol Maleate	-4.18	37.5	1.75137	47.5	-1.1907	33.3333	2.16293	48.3333	-1.81947	0.809718	-0.294206	66	72	15	139
196	R	41	advance stage glaucoma	-17.08	F	13	Travoprost	Dorzolamide Hydrochloride Timolol Maleate	-3.125	33.3333	3.53453	44.1667	0.0758861	33.3333	2.96364	44.1667	-0.233476	1.19263	-0.333154	54	49	14	122
197	R	50	advance stage glaucoma	-13.5	M	16	Travoprost Timolol Maleate		-2.125	30.8333	1.13637	46.6667	0.0507088	35	2.33643	45	0.603664	0.486373	-0.0685684	62	69	24	129
198	R	70	advance stage glaucoma	-17.94	F	12	Dorzolamide Hydrochloride Timolol Maleate		-2.5	35	2.86676	46.6667	-1.33236	33.3333	4.29819	45.8333	-1.47517	0.666969	-0.359925	59	54	18	118
199	R	77	advance stage glaucoma	-12.27	F	13	Travoprost	Brinzolamide Timolol Maleate	1.75	35	1.18169	47.5	1.16629	37.5	3.49885	45	3.33646	0.337736	-0.00123215	71	70	28	125
200	L	77	advance stage glaucoma	-13.33	F	13	Travoprost	Brinzolamide Timolol Maleate	2.375	30.8333	1.37395	47.5	0.812696	30	0.746978	50	0.930451	1.83934	-0.0336752	57	65	27	131
201	L	53	advance stage glaucoma	-14.49	M	14	Travoprost	Dorzolamide Hydrochloride Timolol Maleate	-0.125	34.1667	1.91866	43.3333	1.47368	32.5	2.19401	42.5	1.76486	0.874498	-0.0480403	61	57	21	139
202	R	61	advance stage glaucoma	-15.95	M	13	none		-5.5	31.6667	5.61404	41.6667	2.58972	30	2.94958	38.3333	1.0043	1.90333	-0.302432	71	66	38	126
203	L	51	advance stage glaucoma	-24.83	F	14	Latanoprost	Dorzolamide Hydrochloride Timolol Maleate	-2.75	35.8333	3.96402	43.3333	1.4123	26.6667	3.59164	40.8333	2.5802	1.53633	-0.340229	58	61	17	120
204	R	73	advance stage glaucoma	-15.41	M	14	Latanoprost	Dorzolamide Hydrochloride Timolol Maleate	-0.625	30.8333	2.63876	44.1667	-0.489755	33.3333	2.74102	45.8333	-1.37026	0.962693	-0.234639	62	63	24	144
205	R	64	advance stage glaucoma	-22.87	M	15	Carteolol Hydrochloride Latanoprost		-3	33.3333	1.29625	49.1667	0.262756	35	1.25122	48.3333	-0.704413	1.03599	-0.0652736	65	70	26	143
206	L	64	advance stage glaucoma	-15.4	M	15	Carteolol Hydrochloride Latanoprost		-2.625	32.5	2.21086	43.3333	0.733892	35.8333	0.75328	46.6667	-1.50664	0.910334	-0.136336	58	56	25	139
207	R	62	advance stage glaucoma	-12.47	M	15	Latanoprost		-5.625	31.6667	0.985976	40.8333	1.06619	30.8333	0.85999	45.8333	1.54258	1.1465	0.0105496	46	61	12	83
208	L	68	advance stage glaucoma	-18.36	F	13	Latanoprost	Brinzolamide Timolol Maleate	-0.555	30	4.03663	46.6667	0.486742	34.1667	1.62836	45	2.03461	2.47895	-0.212993	62	58	19	121
209	R	80	advance stage glaucoma	-14.31	F	18	Travoprost Timolol Maleate		2	30.8333	1.24196	47.5	-0.168903	36.6667	4.16184	45.8333	0.0910433	0.298416	-0.0846517	79	70	22	135
210	R	67	advance stage glaucoma	-12.12	M	13	Latanoprost Timolol Maleate		-2.125	35	2.14516	45.8333	-0.792512	35.8333	2.72046	45	-0.408817	0.788531	-0.27117	65	66	27	117
211	L	71	advance stage glaucoma	-14.62	F	13	Brinzolamide Timolol Maleate		-0.75	35	0.269214	42.5	-0.0877535	34.1667	1.56235	44.1667	0.0287909	0.172314	-0.0531314	60	58	22	119
212	L	73	advance stage glaucoma	-12.03	F	17	Carteolol Hydrochloride Latanoprost	brinzolamide	-3.06	31.6667	3.5779	44.1667	-2.27403	35	3.48609	45	-1.35368	1.02633	-0.468154	67	72	24	113
213	R	66	advance stage glaucoma	-14.8	F	11	Latanoprost Timolol Maleate		0.125	30	3.43902	46.6667	-0.824247	32.5	2.77243	45	-0.0357157	1.24043	-0.264016	73	77	26	114
214	R	51	advance stage glaucoma	-12.53	F	11	none		-3.5	37.5	1.26441	50.8333	1.88963	40	1.56561	50	-1.72685	0.807619	0.0530851	67	63	23	117
215	R	64	advance stage glaucoma	-15	M	15	Tafluprost Timolol Maleate	Brimonidine Tartrate	-1.125	32.5	1.70081	45	1.67299	34.1667	3.39143	45	4.74193	0.501501	-0.00222545	62	66	24	130
216	L	64	advance stage glaucoma	-12.44	M	15	Tafluprost Timolol Maleate	Brimonidine Tartrate	-1.875	33.3333	3.86786	45	1.25637	30	1.1358	45	2.37848	3.40541	-0.223843	63	64	29	130
217	L	72	advance stage glaucoma	-19.53	M	16	Carteolol Hydrochloride Latanoprost	Brimonidine Tartrate	-5	25.8333	2.76034	38.3333	1.67723	28.3333	3.40925	41.6667	-0.31934	0.491965	-0.46449	58	49	19	134
218	R	80	advance stage glaucoma	-15.43	F	17	none		-2.375	36.6667	2.05143	45	-2.04313	34.1667	3.05371	46.6667	2.05317	0.671784	-0.491347	57	57	25	113
